# Supplementary material for: Age is not just a number—Mathematical model suggests senescence affects how fish populations respond to different fishing regimes
Source: Ecol Evol. 2021 Sep 7;11(19):13363–78. doi: 10.1002/ece3.8058 (PMC8495815; doi:10.1002/ece3.8058)
Supplement: Supplementary file 9 — Supplementary material [file ECE3-11-13363-s001.zip]

Archive with 1 entries (1 files):
- Vendace senescence dryad.R
