# Supplementary material for: Age is not just a number—Mathematical model suggests senescence affects how fish populations respond to different fishing regimes
Source: Ecol Evol. 2021 Sep 7;11(19):13363–78. doi: 10.1002/ece3.8058 (PMC8495815; doi:10.1002/ece3.8058)
Supplement: Supplementary file 9 — Supplementary material [file ECE3-11-13363-s001.zip › Vendace senescence dryad.R]

#####################################################################################################

rm(list=ls(all=TRUE))


#simdata <- read.table...

NL=100 #number of loops
for(repl in 1:NL){


#FUNCTION: From genotypic trait value to phenotypic growth parameters
fromGtoP=function(reftrait.G,Pvar,Pmin,Pmax){
  
  #simulation of phenotypic variance around the genotypic trait value
  ttt=1
  while(ttt==1){
    reftrait.P=reftrait.G+5+rnorm(1,0,Pvar) 
    if(reftrait.P>Pmin&reftrait.P<Pmax){
      ttt=0
    }}
  
  #phenotypic trait value is deterministically translated into LL and KK parameters
  
  LL=6+reftrait.P*0.52
  LK=1.27022-0.13335*LL+rnorm(1,0,0.3024756) #rnorm = normally distributed random number (These values come from VB fit)
  KK=exp(LK)        
  return(list(reftrait.P=reftrait.P,LL=LL,KK=KK))
}


#FUNCTION: Natural mortality function  
# ET = Environmental Time, M = base mortality, mat.mort= maturity mortality, M.3 = mortality at age 3, M.4 = mortality at age 4,
# M.5 = mortality at age 5, M.6 = mortality at age 
mort.nat=function(ET,M,M.3,M.4,M.5,M.6,maturity,mat.mort,senescence){
  
  #option 1
  if(senescence==1){
    
    if(ET<2){p=0} #natural mortality not applied to juveniles 0-1 yrs because this is included elsewhere
    else{
      if(ET==2){p=M}
      if(ET==3){p=M+M.3} 
      if(ET==4){p=M+M.4}
      if(ET==5){p=M+M.5}
      if(ET==6 | ET>6){p=M+M.6}}
    #maturity related mortality added to the natural mortality
    if(maturity==T){
      p=min(p+mat.mort,1)
    }
    return(1-exp(-p))}
  
  #option 2
  
  if(senescence==2){
    
    if(ET<2){p=0} #natural mortality not applied to juveniles 0-1 yrs because this is included elsewhere
    else{
      if(ET==2|ET>2){p=M}}
    #maturity related mortality added to the natural mortality
    if(maturity==T){
      p=min(p+mat.mort,1)
    }
    return(1-exp(-p))}
}


#FUNCTION: Fishing mortality 
mort.fish=function(ET, size,min.th,F.mort){ #below minimum threshold no mortality, also no fishing mortality before age 1
  if(size<min.th | ET<1){p=0}
  #length related mortality 
  else{
    if(dome==T){
      mm=11  
      ssd=1.5
      selG=exp(-(size-mm)^2/(2*ssd))
      p=F.mort*selG
    }
    else{
      a=-9
      b=0.85
      selT=exp(a+b*size)/(1+exp(a+b*size))
      p=F.mort*selT
    }}
  return(1-exp(-p))
}

#FUNCTION: Growth time (i.e. density effect on growth)
growth.time=function(BM,CC){
  #time for growth in annual time steps is between 0 and 1
  #if pop at carrying capacity or above it, growth time is 0
  a=15 #was 15
  b=-a/0.85 #at 85% of CC growth time is reduced with 50%
  p=exp(a+b*BM/CC)/(1+exp(a+b*BM/CC))
  return(p)
}

#FUNCTION: Juvenile production as a function of morther's weight (SSB = Spawning Stock Biomass)
numb.juv=function(size,SSB,ET,GSI){
 
  wg=(0.006525746)*size^2.943 #based on Lake Puulavesi vendace
  
  #option 1 (Gonadosomatic Index on, ie. fecundity decreases with age)
  if(GSI==1){
    
    if(ET<2){(eggs=39.060+118.470*wg)*1} #egg production based on LM of fecundity and weight data from Lake Puulavesi
    else{
      if(ET==2){(eggs=39.060+118.470*wg)*0.9898988} #GSI factors added for each age group
      if(ET==3){(eggs=39.060+118.470*wg)*0.9273632} 
      if(ET==4){(eggs=39.060+118.470*wg)*0.7536232}
      if(ET==5){(eggs=39.060+118.470*wg)*0.6124334}  #ET5 GSI has been extrapolated from ET4 (% change)
      if(ET==6 | ET>6){(eggs=39.060+118.470*wg)*0.4976954}  #ET6 GSI has been extrapolated from ET 5 (% change)
    }}
  
  #option 2  (No gonadosomatic index, ie. age does not decrease fecundity)
  if(GSI==2){
    eggs=39.060+118.470*wg
  }  
  
  SSBnew=min(SSB/85,1)
  coef.eggs=1.5-1.5*SSBnew
  eggs=round(as.integer(eggs*coef.eggs))
  #Number of juveniles surviving up to 2 years of age, survival probability from Marjom�ki et al 2014, Karjalainen et al 2016
  juv=rbinom(1,eggs,0.002) 
  return(juv)
}

#FUNCTION: Length-weight relationship  W = a*L^b, where W = weight, L = length, parameters a and b estimated Puula data. lm(lnweight(g)~lnlength(cm)
sizeTOweight=function(size){
  wg=(0.006525746)*size^2.943/1000 
}

#INITIALIZATION: 

#biological parameters
N=2000          #size of initial population (individuals). Does not affect final results.
Pmin=0          #upper boundary for phenotypic trait value
Pmax=30         #lower boundary for phenotypic trait value
Pvar=4          #standard deviation for normal distribution generating environmental variation around genotypic trait value, this scales heritability
CC=75          #population carrying capacity (units)
L0=4            #size at birth (cm) (does not really matter)
mat.th=0.67     #fraction of LL, the size to be reached in order to mature     
senescence=1    #1=senescence on, also change the M below to 0.2, 2= senescence off, also change M below to 0.257 
M=0.2          #Senescence on M=0.2, Senescence off M=0.257 #Base mortality, based on Marjom�ki 2005. Natural mortality among vendace individuals 2 yrs and older. All mortalities are rates and not percentages. If need percentage, it can be calculated 1-exp(-M). Rate is additive, unlike percentage
M.3=M*0.29      
M.4=M*0.57
M.5=M*0.86
M.6=M*1.14
mat.mort=M*0.39  #increase in mortality due to becoming mature
GSI=1          #Gonadosomatic Index, 1=on, 2=off
min.th=0       #size threshold for fishing; if set to 0 no minimum landing size is considered
evolution=T    # T = true, F = false


#fishing parameters
F.mort=0.7   #fishing mortality of the fully selected size class (instantaneous rate)
dome=F        #dome shaped (gillnet) = F, or logistic (trawl) = T selectivity curve?
quota=F       #fishing with F or quota
prop.quota=F  #proportional or absolute quota?
prop.fish=1-exp(-0.05) #fixed proportional fishing quota from the total biomass
Fquota=NA    #fixed fishing quota in kilos

#INITIALIZATION: simulation parameters
output="..." #output directory


Nstep=500  	#total number of simulated time-steps
Nadapt=200 	#for first Nadapt timesteps fishing mortality is not applied (fishing begins the year after)
NendF=300    #end of fishing
start.fit=1  #start of fitness recording

#time points when entire population is recorded (use if want to analyse populations at certain time points)
#rec1=90
#rec2=92
#rec3=94
#rec4=96
#rec5=98
#rec6=100
#rec7=150
#rec8=200
#rec9=205
#rec10=210
#rec11=215
#rec12=220
#rec13=230
#rec14=240
#rec15=250
#rec16=260
#rec17=370
#rec18=380
#rec19=390
#rec20=400


#lower and upper boundaries to intial genotypic trait distributions; this is to speed up adaptation. 
in.low=8  
in.up=16  


#INITIALISATION

ini.nb=sample(301:400,1)

#INITIALIZATION: sampling initial populations from the following 100 saved populations (a set of 100 different starting populations for each scenario):

if(senescence==1 & GSI==1){
  simdata=read.table(paste(".../population",ini.nb,".txt",sep=""),header=T) 
}
if(senescence==1 & GSI==2){
  simdata=read.table(paste(".../population",ini.nb,".txt",sep=""),header=T) 
}
if(senescence==2 & GSI==1){
  simdata=read.table(paste(".../population",ini.nb,".txt",sep=""),header=T) 
}
if(senescence==2 & GSI==2){
  simdata=read.table(paste(".../population",ini.nb,".txt",sep=""),header=T) 
}


#INITIALIZATION: simulation data, i.e. initial population to get started
#simdata=data.frame(size=rep(0,N),ET=rep(0,N),GT=rep(0,N),maturity=rep(0,N),sex=rep(0,N),KK=rep(0,N),LL=rep(0,N),reftrait.G=rep(0,N),reftrait.P=rep(0,N),locus1=rep(0,N),locus2=rep(0,N),locus3=rep(0,N),locus4=rep(0,N),locus5=rep(0,N),locus6=rep(0,N),locus7=rep(0,N),locus8=rep(0,N),locus9=rep(0,N),locus10=rep(0,N),cum.juv=rep(0,N),ET.mat=rep(0,N),size.mat=rep(0,N)) 
#simdata$ET=rpois(1000,7) #environmental time, i.e. real age 
#simdata$GT=simdata$ET    #growth time

#for(i in 1:N){
#  simdata$sex[i]=rbinom(1,1,0.5)
#  simdata$reftrait.G[i]=sample(in.low:in.up,1)
#  #simdata$reftrait.G[i]=sample(0:20,1)  #flat distribution over all possible genotypic trait values
#  
#  ind=1
#  while(ind==1){
#    for(j in 10:19){
#      simdata[i,j]=rbinom(1,2,simdata$reftrait.G[i]/20)
#    }
#    if(simdata$reftrait.G[i]==sum(simdata[i,10:19])){ind=0}
#  }}
#
#for(i in 1:N){
#  #simdata$reftrait.G[i]=sum(simdata[i,10:19])
#  temp=fromGtoP(simdata$reftrait.G[i],Pvar=Pvar,Pmin=Pmin,Pmax=Pmax)
#  simdata$reftrait.P[i]=temp$reftrait.P
#  simdata$KK[i]=temp$KK
#  simdata$LL[i]=temp$LL
  
  #simdata$KK[i]=VBparametres[i,2]
  #simdata$LL[i]=VBparametres[i,1]/10
  
#  simdata$size[i]=simdata$LL[i]-(simdata$LL[i]-L0)*exp(-simdata$KK[i]*simdata$GT[i])
#  if(simdata$size[i]>mat.th*simdata$LL[i]){simdata$maturity[i]=1}  
#}

#SIMULATION PROCEDURE

#output variables
year.aver.matsize=rep(NA,Nstep)
year.aver.matage=rep(NA,Nstep)
year.aver.matLL=rep(NA,Nstep)
year.aver.matKK=rep(NA,Nstep)
year.aver.LL=rep(NA,Nstep)
year.aver.KK=rep(NA,Nstep)
year.N=rep(NA,Nstep)
year.N.mat=rep(NA,Nstep)
year.females=rep(NA,Nstep)
year.BM=rep(NA,Nstep)
year.BM.mat=rep(NA,Nstep)
year.N.juveniles=rep(NA,Nstep)
year.LL.juveniles=rep(NA,Nstep)
year.KK.juveniles=rep(NA,Nstep)
year.heritability=rep(NA,Nstep)
year.recruitment=rep(NA,Nstep)
year.reftrait.G=rep(NA,Nstep)
year.reftrait.P=rep(NA,Nstep)
year.growth.time=rep(NA,Nstep)
year.age.maturation=rep(NA,Nstep)
year.size.maturation=rep(NA,Nstep)
year.mortality=rep(NA,Nstep)
year.catchN=rep(NA,Nstep)
year.catchBM=rep(NA,Nstep)
year.mortalityF=rep(NA,Nstep)

#parents for no-evolution (empty dataframe created here)
parents=data.frame(size=rep(0,0),ET=rep(0,0),GT=rep(0,0),maturity=rep(0,0),sex=rep(0,0),KK=rep(0,0),LL=rep(0,0),reftrait.G=rep(0,0),reftrait.P=rep(0,0),locus1=rep(0,0),locus2=rep(0,0),locus3=rep(0,0),locus4=rep(0,0),locus5=rep(0,0),locus6=rep(0,0),locus7=rep(0,0),locus8=rep(0,0),locus9=rep(0,0),locus10=rep(0,0),cum.juv=rep(0,0),ET.mat=rep(0,0),size.mat=rep(0,0)) 


#simulation loop over years
for(tt in 1:Nstep){
  
  #0) Age increases with one year
  simdata$ET=simdata$ET+1
  
  #1) natural mortality
  #recording population size for >2 year old fish
  ind=which(simdata$ET>1)
  Npop=length(ind)
  
  deads=rep(0,0)
  
  for(i in 1:length(simdata[,1])){
    p.mort=mort.nat(ET=simdata$ET[i],M=M,M.3=M.3,M.4=M.4,M.5=M.5,M.6=M.6,maturity=simdata$maturity[i],mat.mort=mat.mort,senescence=senescence)
    if(simdata$ET[i]>7){p.mort=1}
    ind.dead=rbinom(1,1,p.mort)
    if(ind.dead==1){deads=rbind(deads,i)
    }}
  
  if(tt>start.fit){
    write.table(cbind(simdata$reftrait.G[deads],simdata$cum.juv[deads],rep(tt,length(deads)),simdata$sex[deads],simdata$ET[deads],simdata$ET.mat[deads],simdata$size.mat[deads],simdata$LL[deads],simdata$KK[deads],simdata$size[deads],rep(0,length(deads))),paste(output,"gtrait_juv",repl,".txt",sep=""),col.names=F,row.names=F,append=T)
  }
  
  #removal of dead individuals 
  simdata=simdata[-deads,] 
  
  #recording the fraction of dead individuals
  Ndead=length(deads)
  year.mortality[tt]=Ndead/Npop
  
  #setting annual fishing quota based on fixed fishing mortality procentage
  if(prop.quota==T){
    Fquota=prop.fish*sum(sizeTOweight(simdata$size))
    #Fquota=prop.fish*sum(sizeTOweight(simdata$size[which(simdata$ET>=3)]))
  }
  
  #2) fishing mortality
  #fishing with F
  if(quota==F){
    if(tt>Nadapt & tt<=NendF){
      ind=which(simdata$ET>2)
      Npop=length(ind)
      
      deads=rep(0,0)
      
      for(i in 1:length(simdata[,1])){
        p.mort=mort.fish(ET=simdata$ET[i], size=simdata$size[i],min.th=min.th,F.mort=F.mort)
        #p.mort=ifelse(simdata$size[i]>40,1,0)
        ind.dead=rbinom(1,1,p.mort)
        if(ind.dead==1){deads=rbind(deads,i)}
      }
      write.table(cbind(simdata$reftrait.G[deads],simdata$cum.juv[deads],rep(tt,length(deads)),simdata$sex[deads],simdata$ET[deads],simdata$ET.mat[deads],simdata$size.mat[deads],simdata$LL[deads],simdata$KK[deads],simdata$size[deads],rep(1,length(deads))),paste(output,"gtrait_juv",repl,".txt",sep=""),col.names=F,row.names=F,append=T)
      
      year.catchN[tt]=length(deads)
      year.catchBM[tt]=sum(sizeTOweight(simdata$size[deads]))
      year.mortalityF[tt]=year.catchBM[tt]/sum(sizeTOweight(simdata$size))
      simdata=simdata[-deads,] #removal of dead individuals                                                                         
      
    }}
  
  #fishing with quota
  if(quota==T){
    if(tt>Nadapt & tt<=NendF){
      ind=which(simdata$ET>2)
      Npop=length(ind)
      
      deads=rep(0,0)
      cum_quota=0
      
      inds_fish=1:length(simdata[,1])
      
      while(cum_quota<Fquota){
        i=sample(inds_fish,1,replace=F)
        p.mort=mort.fish(ET=simdata$ET[i], size=simdata$size[i],min.th=min.th,F.mort=F.mort)
        #p.mort=ifelse(simdata$size[i]>40,1,0)
        ind.dead=rbinom(1,1,p.mort)
        if(ind.dead==1){
          deads=rbind(deads,i)
          cum_quota=cum_quota+sizeTOweight(simdata$size[i])
          inds_fish=inds_fish[-which(inds_fish==i)]
        }}
      
      write.table(cbind(simdata$reftrait.G[deads],simdata$cum.juv[deads],rep(tt,length(deads)),simdata$sex[deads],simdata$ET[deads],simdata$ET.mat[deads],simdata$size.mat[deads],simdata$LL[deads],simdata$KK[deads],simdata$size[deads],rep(1,length(deads))),paste(output,"gtrait_juv",repl,".txt",sep=""),col.names=F,row.names=F,append=T)
      
      year.catchN[tt]=length(deads)
      year.catchBM[tt]=sum(sizeTOweight(simdata$size[deads]))
      Ndead=length(deads)
      year.mortalityF[tt]=year.catchBM[tt]/sum(sizeTOweight(simdata$size))
      simdata=simdata[-deads,] #removal of dead individuals                                                                         
      
    }}
  
  #3) growth of each individual based on population density and individual growth parameters
  temp.year.BM=sum(sizeTOweight(simdata$size))
  year.GT=growth.time(BM=temp.year.BM,CC=CC)
  
  for(i in 1:length(simdata[,1])){
    simdata$GT[i]=simdata$GT[i]+year.GT
    simdata$size[i]=simdata$LL[i]-(simdata$LL[i]-L0)*exp(-simdata$KK[i]*simdata$GT[i])
  }
  
  #4) maturity: those reproduce who have reached their size at maturation and are at least 2 years old (calculated from LL)
  for(i in 1:length(simdata[,1])){
    if(simdata$size[i]>mat.th*simdata$LL[i]&simdata$ET.mat[i]==0&simdata$ET[i]>1){
      simdata$ET.mat[i]=simdata$ET[i]
      simdata$size.mat[i]=simdata$size[i]
      simdata$maturity[i]=1
    }
  }
  
  #5) reproduction: individual by individual, number of offspring and L0 from mother's size
  juveniles=data.frame(size=rep(0,0),ET=rep(0,0),GT=rep(0,0),maturity=rep(0,0),sex=rep(0,0),KK=rep(0,0),LL=rep(0,0),reftrait.G=rep(0,0),reftrait.P=rep(0,0),locus1=rep(0,0),locus2=rep(0,0),locus3=rep(0,0),locus4=rep(0,0),locus5=rep(0,0),locus6=rep(0,0),locus7=rep(0,0),locus8=rep(0,0),locus9=rep(0,0),locus10=rep(0,0),cum.juv=rep(0,0),ET.mat=rep(0,0),size.mat=rep(0,0)) 
  
  matF=which(simdata$sex==1&simdata$maturity==1)
  matM=which(simdata$sex==0&simdata$maturity==1)
  
  #calculation of GT for density-dependent recruitment: 
  #this feature is not used at the moment
  temp.year.SSB=sum(sizeTOweight(simdata$size))#whole population biomass = SSB here
  #year.GT=growth.time(BM=temp.year.BM,CC=CC)
  
  #going through mature females
  for(i in matF){ #each mature female produces a clutch of juveniles
    Njuv=numb.juv(simdata$size[i],SSB=temp.year.SSB,GSI=GSI,ET=simdata$ET[i])
    simdata$cum.juv[i]=Njuv+simdata$cum.juv[i]
    mate=sample(matM,1)  #one male can father several clutches
    simdata$cum.juv[mate]=Njuv+simdata$cum.juv[mate]
    
    #dataframe for one clutch
    temp.juveniles=data.frame(size=rep(L0,Njuv),ET=rep(0,Njuv),GT=rep(0,Njuv),maturity=rep(0,Njuv),sex=rep(0,Njuv),KK=rep(0,Njuv),LL=rep(0,Njuv),reftrait.G=rep(0,Njuv),reftrait.P=rep(0,Njuv),locus1=rep(0,Njuv),locus2=rep(0,Njuv),locus3=rep(0,Njuv),locus4=rep(0,Njuv),locus5=rep(0,Njuv),locus6=rep(0,Njuv),locus7=rep(0,Njuv),locus8=rep(0,Njuv),locus9=rep(0,Njuv),locus10=rep(0,Njuv),cum.juv=rep(0,Njuv),ET.mat=rep(0,Njuv),size.mat=rep(0,Njuv)) 
    
    if(evolution==F & tt>Nadapt){
      ind=which(parents$sex==1)
      mg=sample(ind,1)
      ind=which(parents$sex==0)
      fag=sample(ind,1)
    }
    
    if(Njuv>=1){
      for(juv in 1:Njuv){ #each juvenile in the clutch produced
        #alleles from mother
        for(locus in 10:19){
          if(evolution==F & tt>Nadapt){
            if(parents[mg,locus]==2) {temp.juveniles[juv,locus]=1}
            if(parents[mg,locus]==1) {temp.juveniles[juv,locus]=rbinom(1,1,0.5)}
            if(parents[mg,locus]==0) {temp.juveniles[juv,locus]=0}
          }
          else{
            if(simdata[i,locus]==2) {temp.juveniles[juv,locus]=1}
            if(simdata[i,locus]==1) {temp.juveniles[juv,locus]=rbinom(1,1,0.5)}
            if(simdata[i,locus]==0) {temp.juveniles[juv,locus]=0}
          }}
        
        #alleles from father
        for(locus in 10:19){
          if(evolution==F & tt>Nadapt){
            if(parents[fag,locus]==2) {temp.juveniles[juv,locus]=temp.juveniles[juv,locus]+1}
            if(parents[fag,locus]==1) {temp.juveniles[juv,locus]=temp.juveniles[juv,locus]+rbinom(1,1,0.5)}
            if(parents[fag,locus]==0) {temp.juveniles[juv,locus]=temp.juveniles[juv,locus]+0}
          }
          else{
            if(simdata[mate,locus]==2) {temp.juveniles[juv,locus]=temp.juveniles[juv,locus]+1}
            if(simdata[mate,locus]==1) {temp.juveniles[juv,locus]=temp.juveniles[juv,locus]+rbinom(1,1,0.5)}
            if(simdata[mate,locus]==0) {temp.juveniles[juv,locus]=temp.juveniles[juv,locus]+0}
          }}
        
        temp.juveniles$reftrait.G[juv]=sum(temp.juveniles[juv,10:19])
        temp=fromGtoP(temp.juveniles$reftrait.G[juv],Pvar=Pvar,Pmin=Pmin,Pmax=Pmax)
        temp.juveniles$reftrait.P[juv]=temp$reftrait.P
        temp.juveniles$KK[juv]=temp$KK
        temp.juveniles$LL[juv]=temp$LL
        
        #fish=sample(1:2000,1)
        #temp.juveniles$KK[juv]=VBparametres[fish,2]
        #temp.juveniles$LL[juv]=VBparametres[fish,1]/10
        
        temp.juveniles$sex[juv]=rbinom(1,1,0.5)
      }
      
      #printing information of each clutch
      #clutch will be joined to juvenile population
      juveniles=rbind(juveniles,temp.juveniles)  
    }}
  
  #juveniles will be joined to the entire population
  simdata=rbind(simdata,juveniles) 
  
  
  #population metrics calculated for each year
  year.aver.matsize[tt]=mean(simdata$size[which(simdata$maturity==1)])
  year.aver.matage[tt]=mean(simdata$ET[which(simdata$maturity==1)])
  year.aver.matLL[tt]=mean(simdata$LL[which(simdata$maturity==1)])
  year.aver.matKK[tt]=mean(simdata$KK[which(simdata$maturity==1)])
  year.aver.LL[tt]=mean(simdata$LL)
  year.aver.KK[tt]=mean(simdata$KK)
  
  year.N[tt]=length(simdata[,1])
  year.N.mat[tt]=sum(simdata$maturity)
  year.females[tt]=sum(simdata$sex)/year.N[tt]
  year.BM[tt]=sum(sizeTOweight(simdata$size))
  year.BM.mat[tt]=sum(sizeTOweight(simdata$size[which(simdata$maturity==1)]))
  year.N.juveniles[tt]=length(juveniles[,1])
  year.LL.juveniles[tt]=mean(juveniles$LL)
  year.KK.juveniles[tt]=mean(juveniles$KK)
  year.heritability[tt]=(sd(simdata$reftrait.G)^2)/(sd(simdata$reftrait.P)^2)
  year.recruitment[tt]=length(which(simdata$ET==1))
  year.reftrait.G[tt]=mean(simdata$reftrait.G)
  year.reftrait.P[tt]=mean(simdata$reftrait.P)
  year.growth.time[tt]=year.GT
  year.age.maturation[tt]=mean(simdata$ET.mat[simdata$ET.mat>0])
  year.size.maturation[tt]=mean(simdata$size.mat[simdata$size.mat>0])
  
  
  
  #recording the entire population at set time-points
  #if(tt==rec1| tt==rec2| tt==rec3| tt==rec4| tt==rec5| tt==rec6| tt==rec7| tt==rec8| tt==rec9| tt==rec10| tt==rec11| tt==rec12| tt==rec13| tt==rec14| tt==rec15| tt==rec16| tt==rec17| tt==rec18| tt==rec19| tt==rec20){
  #  write.table(simdata,paste(output,"population",tt,".txt",sep=""),col.names=T,row.names=F,sep="\t")
  #}
  #recording 100 last populations
  #for(nn in 301:400){  
  #  write.table(simdata,paste(output,"population",nn,".txt",sep=""),col.names=T,row.names=F,sep="\t")
  #}
  
  #recording fully adapted population for the parent pool (last 10 years before fishing)
  if(evolution==T){
    if(tt>190 & tt<=200){        # change this range according to simulation set-up, eg last 10 yrs before fishing starts
      ind=which(simdata$maturity==1)
      parents=rbind(parents,simdata[ind,])
    }}
  
  
  #printing simulation progress
  print(tt)
  print(year.N[tt])
  plot(1:tt,year.reftrait.G[1:tt],type="l")
  
}

output.data=data.frame(
  N=year.N,
  N.mat=year.N.mat,
  BM=year.BM,
  BM.mat=year.BM.mat,
  BMtoCC=year.BM/CC*100,
  heritability=year.heritability,
  reftrait.G=year.reftrait.G,
  reftrait.P=year.reftrait.P,
  #N.juveniles=year.N.juveniles,
  recruitment=year.recruitment,
  LL.juveniles=year.LL.juveniles,
  KK.juveniles=year.KK.juveniles,
  LL=year.aver.LL,
  KK=year.aver.KK,
  aver.matsize=year.aver.matsize,
  aver.matage=year.aver.matage,
  aver.matLL=year.aver.matLL,
  aver.matKK=year.aver.matKK,
  females=year.females,
  growth.time=year.growth.time,
  aver.maturET=year.age.maturation,
  aver.matur.size=year.size.maturation,
  mortality=year.mortality,
  mortalityF=year.mortalityF,
  catchN=year.catchN,
  catchBM=year.catchBM
)


write.table(output.data,paste(output,"simulation",repl,".txt",sep=""),col.names=T,row.names=F,sep="\t")

write.table(simdata,paste(output,"last_year",repl,".txt",sep=""),col.names=T,row.names=F,sep="\t")


}
